# Supplementary material for: Structural Characterization of the Highly Restricted Down Syndrome Critical Region on 21q22.13: New KCNJ6 and DSCR4 Transcript Isoforms
Source: Front Genet. 2021 Dec 8;12:770359. doi: 10.3389/fgene.2021.770359 (PMC8692863; doi:10.3389/fgene.2021.770359)
Supplement: Supplementary file 1 [file Table2.XLSX]

## Sheet: Foglio1
Supplementary Table 2. Primer pairs used for RT-PCR analyses. Forward primer (top); Reverse primer (bottom) (for each gene).
Gene symbol	RefSeq RNA GenBank accession No.	Exons Combination	Primer pair sequence (5'->3')	RT-PCR product size (base pair)
KCNJ6-201	NM_002240.5	E1-E2	CGCCATCCGTCGTGTAGTGAAT CTGTCAGCTTGGCCATTGTTGC	132
KCNJ6-201	NM_002240.5	E2-E3	AAGCACAAAGAAGAAACTGCAAC CGTCTTTCCTCACGTACCTCT	205
KCNJ6-202	ENST00000645093.1
KCNJ6-201	NM_002240.5	E3-E4	GAACTGGAAATTGTGGTCATCCT AGTCAACTTCGTAGAACCCGTC	151
KCNJ6-202	ENST00000645093.1
KCNJ6-201	NM_002240.5	E1-E4	CGCCATCCGTCGTGTAGTGAAT AGTCAACTTCGTAGAACCCGTC	1167
KCNJ6-201	NM_002240.5	E1-E3	CGCCATCCGTCGTGTAGTGAAT CGTCTTTCCTCACGTACCTCT	297
KCNJ6-202	ENST00000645093.1	E1b-E1bis	CTTCACCAGCATTGCACTCTAC GCTGAAACTCAGGCAGGAAAC	119
DSCR4-201	ENST00000328264.7	E1-E2
DSCR4-202	ENST00000398948.5
DSCR4-203	ENST00000482032.1
KCNJ6-202	ENST00000645093.1	E1bis-E2	CTGCCTAAAGTCTGCAACATCG CTGTCAGCTTGGCCATTGTTGC	132
KCNJ6-202	ENST00000645093.1	E1b-E4	CTTCACCAGCATTGCACTCTAC AGTCAACTTCGTAGAACCCGTC	1244
KCNJ6-202	ENST00000645093.1	E1b-E2	CTTCACCAGCATTGCACTCTAC CTGTCAGCTTGGCCATTGTTGC	209
KCNJ6-202	ENST00000645093.1	E1b-E3	CTTCACCAGCATTGCACTCTAC CGTCTTTCCTCACGTACCTCT	374
DSCR4-201	ENST00000328264.7	E2-E3	TGCCAGCTTCTCCTACGGATT GTATTTCCAAATCAGACATTTTGC	95
DSCR4-201	ENST00000328264.7	E1-E3	CTTCACCAGCATTGCACTCTAC GTATTTCCAAATCAGACATTTTGC	215
DSCR4-202	ENST00000398948.5	E2-E3	TGCCAGCTTCTCCTACGGATT GCTCTGTTTTTGCTGGCCTTG	108
DSCR4-202	ENST00000398948.5	E3-E4	TAGAGCCTGGAGCGCACAGTT ATCCAGGGTGGCCAGGAAAGT	177
DSCR4-202	ENST00000398948.5	E1-E4	CTTCACCAGCATTGCACTCTAC ATCCAGGGTGGCCAGGAAAGT	406
DSCR4-203	ENST00000482032.1	E2-E3	TGCCAGCTTCTCCTACGGATT GGAGCCAGATGTCCCAAGTC	97
DSCR4-203	ENST00000482032.1	E3-E4	AGGAAATGACTTGGGACATCTGG TTATCTCAATGTGCTTGGAGGGG	166
DSCR4-203	ENST00000482032.1	E4-E5	CCCTCCAAGCACATTGAGATAAGC GCTTCTGGAGGTCTTGAATTTCCT	201
DSCR4-203	ENST00000482032.1	E5-E6	GACCTCCAGAAGCTCAGTCATC CACTCAGCTGATTGATCATGGAAT	110
DSCR4-203	ENST00000482032.1	E1-E6	CTTCACCAGCATTGCACTCTAC CACTCAGCTGATTGATCATGGAAT	632
