# Supplementary material for: Structural Characterization of the Highly Restricted Down Syndrome Critical Region on 21q22.13: New KCNJ6 and DSCR4 Transcript Isoforms
Source: Front Genet. 2021 Dec 8;12:770359. doi: 10.3389/fgene.2021.770359 (PMC8692863; doi:10.3389/fgene.2021.770359)
Supplement: Supplementary file 4 [file Table4.XLSX]

## Sheet: Supplemetary Table 1a
Supplementary Table 1a. RNA-seq experiments selected on Gene NCBI schedule. In the first column are reported the bioprojects selected on KCNJ6 and DSCR4 Gene NCBI schedule; in the second column is reported the SRA Experiment set (SRX); in the third column are reported tissues where RNA-seq are performed.
Gene NCBI Experiment	Experiment code	Tissue analyzed
RNA sequencing of total RNA from 20 human tissues	SRX982728	Uterus RNA
	SRX982646	Trachea RNA
	SRX982645	Thyroid RNA
	SRX982644	Thymus RNA
	SRX982643	Stomach RNA
	SRX982642	Spleen RNA
	SRX982641	Small Intestine RNA
	SRX982640	Skeletal Muscle RNA
	SRX982639	Salivary Gland RNA
	SRX982638	Prostate RNA
	SRX982637	Placenta RNA
	SRX982636	Lung RNA
	SRX982635	Liver RNA
	SRX982630	Brain, fetal RNA
	SRX982634	Kidney RNA
	SRX982633	Heart RNA
	SRX982632	Liver , fetal RNA
	SRX982629	Brain, whole RNA
	SRX982598	Brain, Cerebellum RNA
	SRX982597	Adrenal gland RNA
HPA RNA-seq normal tissues	ERX288476	Kidney RNA
	ERX288475	Adipose Tissue RNA
	ERX288474	Skin RNA
	ERX288473	Colon RNA
	ERX288620	Lung RNA
	ERX288619	Endometrium RNA
	ERX288618	Lymphnode RNA
	ERX288617	Urinary Bladder RNA
	ERX288616	Spleen RNA
	ERX288541	Placenta RNA
	ERX288540	Bone Marrow RNA
	ERX288539	Placenta RNA
	ERX288538	Animal Ovary RNA
	ERX288537	Gall Bladder RNA
	ERX288615	Lung RNA
	ERX288614	Cerebral Cortex RNA
	ERX288613	Thyroid RNA
	ERX288612	Placenta RNA
	ERX288611	Placenta RNA
	ERX288536	Heart RNA
	ERX288535	Colon RNA
	ERX288534	Salivary Gland RNA
	ERX288533	Adrenal gland RNA
	ERX288532	Duodenum RNA
	ERX288610	Testis RNA
	ERX288609	Bone Marrow RNA
	ERX288608	Testis RNA
	ERX288607	Kidney RNA
	ERX288606	Salivary Gland RNA
	ERX288531	Lung RNA
	ERX288530	Bone Marrow RNA
	ERX288529	Adrenal gland RNA
	ERX288528	Urinary Bladder RNA
	ERX288527	Adipose Tissue RNA
	ERX288605	Stomach RNA
	ERX288604	Pancreas RNA
	ERX288603	Lymphnode RNA
	ERX288602	Thyroid RNA
	ERX288601	Heart RNA
	ERX288526	Heart RNA
	ERX288525	Gall Bladder RNA
	ERX288524	Prostate RNA
	ERX288523	Small Intestine RNA
	ERX288522	Spleen RNA
	ERX288600	Bone Marrow RNA
	ERX288599	Salivary Gland RNA
	ERX288598	Appendix RNA
	ERX288597	Lung RNA
	ERX288596	Lung RNA
	ERX288521	Esophagus RNA
	ERX288520	Small Intestine RNA
	ERX288519	Lymphnode RNA
	ERX288518	Placenta RNA
	ERX288517	Bone Marrow RNA
	ERX288595	Prostate RNA
	ERX288594	Endometrium RNA
	ERX288593	Skin RNA
	ERX288592	Pancreas RNA
	ERX288591	Appendix RNA
	ERX288516	Stomach RNA
	ERX288515	Thyroid RNA
	ERX288514	Gall Bladder RNA
	ERX288513	Prostate RNA
	ERX288512	Testis RNA
	ERX288590	Duodenum RNA
	ERX288589	Skin RNA
	ERX288588	Liver RNA
	ERX288587	Gall Bladder RNA
	ERX288586	Spleen RNA
	ERX288511	Lymphnode RNA
	ERX288510	Esophagus RNA
	ERX288509	Liver RNA
	ERX288508	Adipose Tissue RNA
	ERX288507	Small Intestine RNA
	ERX288585	Heart RNA
	ERX288584	Urinary Bladder RNA
	ERX288583	Adrenal gland RNA
	ERX288582	Thyroid RNA
	ERX288506	Endometrium RNA
	ERX288505	Endometrium RNA
	ERX288504	Salivary Gland RNA
	ERX288503	Esophagus RNA
	ERX288502	Small Intestine RNA
	ERX288581	Small Intestine RNA
	ERX288580	Liver RNA
	ERX288579	Heart RNA
	ERX288577	Prostate RNA
	ERX288501	Testis RNA
	ERX288500	Lymphnode RNA
	ERX288499	Lymphnode RNA
	ERX288498	Adrenal gland RNA
	ERX288497	Adipose Tissue RNA
	ERX288576	Bone Marrow RNA
	ERX288575	Colon RNA
	ERX288574	Heart RNA
	ERX288573	Heart RNA
	ERX288572	Stomach RNA
	ERX288496	Lung RNA
	ERX288495	Salivary Gland RNA
	ERX288494	Stomach RNA
	ERX288493	Animal Ovary RNA
	ERX288492	Salivary Gland RNA
	ERX288571	Small Intestine RNA
	ERX288570	Thyroid RNA
	ERX288569	Placenta RNA
	ERX288568	Testis RNA
	ERX288567	Urinary Bladder RNA
	ERX288491	Lung RNA
	ERX288490	Adipose Tissue RNA
	ERX288489	Appendix RNA
	ERX288488	Animal Ovary RNA
	ERX288487	Small Intestine RNA
	ERX288643	Colon RNA
	ERX288642	Gall Bladder RNA
	ERX288641	Spleen RNA
	ERX288566	Esophagus RNA
	ERX288565	Appendix RNA
	ERX288564	Placenta RNA
	ERX288563	Testis RNA
	ERX288562	Endometrium RNA
	ERX288486	Esophagus RNA
	ERX288485	Skin RNA
	ERX288484	Bone Marrow RNA
	ERX288483	Lymphnode RNA
	ERX288482	Gall Bladder RNA
	ERX288640	Lung RNA
	ERX288639	Cerebral Cortex Rna
	ERX288638	Testis RNA
	ERX288637	Prostate RNA
	ERX288636	Duodenum RNA
	ERX288561	Cerebral Cortex Rna
	ERX288560	Lymphnode RNA
	ERX288559	Appendix RNA
	ERX288558	Colon RNA
	ERX288557	Urinary Bladder RNA
	ERX288481	Liver RNA
	ERX288480	Appendix RNA
	ERX288479	Endometrium RNA
	ERX288478	Lymphnode RNA
	ERX288477	Esophagus RNA
	ERX288635	Prostate RNA
	ERX288634	Thyroid RNA
	ERX288633	Pancreas RNA
	ERX288632	Lymphnode RNA
	ERX288631	Adrenal gland RNA
	ERX288556	Thyroid RNA
	ERX288555	Duodenum RNA
	ERX288554	Liver RNA
	ERX288553	Colon RNA
	ERX288552	Lymphnode RNA
	ERX288630	Urinary Bladder RNA
	ERX288629	Skin RNA
	ERX288628	Kidney RNA
	ERX288627	Thyroid RNA
	ERX288626	Small Intestine RNA
	ERX288551	Bone Marrow RNA
	ERX288550	Gall Bladder RNA
	ERX288549	Heart RNA
	ERX288548	Endometrium RNA
	ERX288547	Adrenal gland RNA
	ERX288625	Skin RNA
	ERX288624	Animal Ovary RNA
	ERX288623	Lymphnode RNA
	ERX288622	Kidney RNA
	ERX288621	Thyroid RNA
	ERX288546	Prostate RNA
	ERX288545	Lymphnode RNA
	ERX288543	Spleen RNA
	ERX288542	Pancreas RNA
	ERX288544	Testis RNA
	ERX288578	Heart RNA
Illumina bodyMap2 transcriptome	ERX011229	Liver RNA
	ERX011228	Skeletal Muscle RNA
	ERX011227	Lung RNA
	ERX011226	16 Tissues Mixture RNA
	ERX011225	Breast RNA
	ERX011224	16 Tissues Mixture RNA
	ERX011223	16 Tissues Mixture RNA
	ERX011222	Lung RNA
	ERX011221	16 Tissues Mixture RNA
	ERX011220	Adipose Tissue RNA
	ERX011219	Kidney RNA
	ERX011218	16 Tissues Mixture RNA
	ERX011217	Adrenal gland RNA
	ERX011216	16 Tissues Mixture RNA
	ERX011215	Adipose Tissue RNA
	ERX011214	Prostate RNA
	ERX011213	Thyroid RNA
	ERX011212	Skeletal Muscle RNA
	ERX011211	Liver RNA
	ERX011210	16 Tissues Mixture RNA
	ERX011209	16 Tissues Mixture RNA
	ERX011208	White Blood Cells Rna
	ERX011207	16 Tissues Mixture RNA
	ERX011206	16 Tissues Mixture RNA
	ERX011205	Prostate RNA
	ERX011204	Colon RNA
	ERX011203	Testis RNA
	ERX011202	Testis RNA
	ERX011201	16 Tissues Mixture RNA
	ERX011200	Brain RNA
	ERX011199	16 Tissues Mixture RNA
	ERX011198	Adrenal gland RNA
	ERX011197	Heart RNA
	ERX011196	Ovary RNA
	ERX011195	White Blood Cells Rna
	ERX011193	Lymphnode RNA
	ERX011192	Colon RNA
	ERX011191	Breast RNA
	ERX011190	16 Tissues Mixture RNA
	ERX011189	16 Tissues Mixture RNA
	ERX011188	Lymphnode RNA
	ERX011187	16 Tissues Mixture RNA
	ERX011186	Brain RNA
	ERX011185	16 Tissues Mixture RNA
	ERX011184	Ovary RNA
	ERX011183	Heart RNA
	ERX011182	Kidney RNA
	ERX011194	Thyroid RNA

## Sheet: Sample analyzed
Supplementary Table 1a. RNA-seq experiments selected on Gene NCBI schedule for "in silico" and "in vitro" analysis. In the first column are reported the bioprojects selected on KCNJ6 and DSCR4 Gene NCBI schedule; in the second column is reported the SRA Experiment set (SRX); in the third column are reported tissues where RNA-seq are performed.
	RNA from tissues analyzed "in silico"		RNA from tissues analyzed "in vitro"
	Adrenal gland		Adrenal gland	Box 402	A9
	Brain		Brain
	Cerebellum		Cerebellum
	Cerebral Cortex		Cerebral Cortex
	Heart		Heart
	Liver		Liver
	Placenta		Placenta
	Skeletal Muscle		Skeletal Muscle	Box 402	C1 C2 C3
	Skin		Skin
	Testis		Testis
	Thymus		Thymus	Box 402	B4
	Thyroid		Thyroid
	White Blood Cells		White Blood Cells	Blood	(Abbiamo il sangue privato del plasma)
			Hippocampus
			Prostate

## Sheet: Supplementary Table 4
Supplementary Table 4. KCNJ6-202 in silico expression analysis.
Tissue	Bioprojects selected on Gene NCBI	SRA experiment set	E1b-E1bis			E1bis-E2			E2-E3			E3-E4
			CTGCCTCAGCTTCTCCTCTCCACAGAGAAGAAAAAATTCTGCCTAAAGTC			CTGGACTTGCCAGCCCCACAATCATGAAAAGCACAAAGAAGAAACTGCAA			ATGGCCAAGCTGACAGAATCCATGACTAACGTCCTGGAGGGCGACTCCAT			CTAGAAGGAATGGTGGAAGCCACAGGGATGACATGCCAAGCTCGAAGCTC
			Query cover	Identity	Read Accessions	Query cover	Identity	Read Accessions	Query cover	Identity	Read Accessions	Query cover	Identity	Read Accessions
Adrenal gland	RNA sequencing of total RNA from 20 human tissues	SRX982597	No significant similarity found			No significant similarity found			1	1	SRA:SRR1957124.17703501.2	No significant similarity found
									1	1	SRA:SRR1957124.2041958.2
									1	1	SRA:SRR1957124.2041958.1
	HPA RNA-seq normal tissues	ERX288533	No significant similarity found			No significant similarity found			No significant similarity found			No significant similarity found
		ERX288529	No significant similarity found			No significant similarity found			No significant similarity found			No significant similarity found
		ERX288583	No significant similarity found			No significant similarity found			No significant similarity found			No significant similarity found
		ERX288498	No significant similarity found			No significant similarity found			No significant similarity found			No significant similarity found
		ERX288631	No significant similarity found			No significant similarity found			No significant similarity found			No significant similarity found
		ERX288547	No significant similarity found			No significant similarity found			No significant similarity found			No significant similarity found
	Illumina bodyMap2 transcriptome	ERX011217	No significant similarity found			No significant similarity found			No significant similarity found			No significant similarity found
		ERX011198	No significant similarity found			No significant similarity found			No significant similarity found			No significant similarity found
Brain	RNA sequencing of total RNA from 20 human tissues	SRX982629	No significant similarity found			No significant similarity found			1	1	SRA:SRR1957183.37600802.1	1	1	SRA:SRR1957183.36214759.1
									1	1	SRA:SRR1957183.35148119.1	1	1	SRA:SRR1957183.34558513.1
									1	1	SRA:SRR1957183.30826581.1	1	1	SRA:SRR1957183.33878440.2
									1	1	SRA:SRR1957183.29094964.2	1	1	SRA:SRR1957183.26844590.2
									1	1	SRA:SRR1957183.27235100.1	1	1	SRA:SRR1957183.26844590.1
									1	1	SRA:SRR1957183.26696401.1	1	1	SRA:SRR1957183.25770866.2
									1	1	SRA:SRR1957183.25354893.2	1	1	SRA:SRR1957183.23132110.2
									1	1	SRA:SRR1957183.24803730.2	1	1	SRA:SRR1957183.17904763.2
									1	1	SRA:SRR1957183.24803730.1	1	1	SRA:SRR1957183.15674156.2
									1	1	SRA:SRR1957183.22479600.2	1	1	SRA:SRR1957183.5161691.1
									1	1	SRA:SRR1957183.22479600.1	1	1	SRA:SRR1957183.4439515.1
									1	1	SRA:SRR1957183.21342533.1	0.96	1	SRA:SRR1957183.23908751.1
									1	1	SRA:SRR1957183.15676701.1	0.96	1	SRA:SRR1957183.21187471.1
									1	1	SRA:SRR1957183.14650771.1
									1	1	SRA:SRR1957183.14419212.1
									1	1	SRA:SRR1957183.11217007.2
									1	1	SRA:SRR1957183.11049880.1
									1	1	SRA:SRR1957183.7164799.2
									1	1	SRA:SRR1957183.7164799.1
									1	1	SRA:SRR1957183.6938176.2
									1	1	SRA:SRR1957183.399842.2
									1	1	SRA:SRR1957183.325356.1
	Illumina bodyMap2 transcriptome	ERX011200	No significant similarity found			No significant similarity found			No significant similarity found			No significant similarity found
		ERX011186	No significant similarity found			No significant similarity found			1	1	SRA:ERR030890.53623097.1	No significant similarity found
									1	1	SRA:ERR030890.9190084.1
									1	0.98	SRA:ERR030890.10256518.1
Cerebellum	RNA sequencing of total RNA from 20 human tissues	SRX982598	No significant similarity found			No significant similarity found			1	1	SRR1957125.34665577.2	1	1	SRA:SRR1957125.32093428.2
									1	1	SRR1957125.32637968.1	1	1	SRA:SRR1957125.31377415.1
									1	1	SRR1957125.27927989.2	1	1	SRA:SRR1957125.30655113.2
									1	1	SRR1957125.23445974.1	1	1	SRA:SRR1957125.27461834.1
									1	1	SRR1957125.21297964.2	1	1	SRA:SRR1957125.23202730.1
									1	1	SRR1957125.18379325.2	1	1	SRA:SRR1957125.19116751.2
									1	1	SRR1957125.18093803.2	1	1	SRA:SRR1957125.13588189.2
									1	1	SRR1957125.17718433.1	1	1	SRA:SRR1957125.6320064.2
									1	1	SRR1957125.12017142.1	0.96	1	SRA:SRR1957125.21940078.1
									1	1	SRR1957125.11352850.1
									1	1	SRR1957125.11221901.1
									1	1	SRR1957125.10816265.1
									1	1	SRR1957125.5883988.2
									1	1	SRR1957125.5883988.1
									0.96	1	SRA:SRR1957125.19695793.2
Cerebral Cortex	HPA RNA-seq normal tissues	ERX288614	No significant similarity found			No significant similarity found			1	1	SRA:ERR315477.20638350.2	1	1	SRA:ERR315477.13208582.2
									1	1	SRA:ERR315477.16386275.1	1	1	SRA:ERR315477.26383346.2
									1	1	SRA:ERR315477.12265080.1	1	1	SRA:ERR315477.26383346.1
												1	1	SRA:ERR315477.12855186.1
		ERX288639	No significant similarity found			No significant similarity found			1	1	SRA:ERR315432.12825355.2	1	1	SRA:ERR315432.10086193.1
									1	1	SRA:ERR315432.12825355.1	1	1	SRA:ERR315432.4226956.1
									1	1	SRA:ERR315432.6869864.1	1	0.98	SRA:ERR315432.13907850.1
		ERX288561	No significant similarity found			No significant similarity found			1	1	SRA:ERR315455.20199023.1	1	1	SRA:ERR315455.15789055.2
									1	1	SRA:ERR315455.16584915.1	1	1	SRA:ERR315455.12738578.2
									1	1	SRA:ERR315455.9249497.2	1	1	SRA:ERR315455.7514241.1
									1	1	SRA:ERR315455.9117194.1
									1	1	SRA:ERR315455.8363990.1
									1	1	SRA:ERR315455.7835194.2
Heart	RNA sequencing of total RNA from 20 human tissues	SRX982633	No significant similarity found			No significant similarity found			No significant similarity found			No significant similarity found
	HPA RNA-seq normal tissues	ERX288536	No significant similarity found			No significant similarity found			No significant similarity found			No significant similarity found
		ERX288526	No significant similarity found			No significant similarity found			No significant similarity found			No significant similarity found
		ERX288601	No significant similarity found			No significant similarity found			No significant similarity found			No significant similarity found
		ERX288585	No significant similarity found			No significant similarity found			No significant similarity found			No significant similarity found
		ERX288574	No significant similarity found			No significant similarity found			No significant similarity found			No significant similarity found
		ERX288573	No significant similarity found			No significant similarity found			No significant similarity found			No significant similarity found
		ERX288579	No significant similarity found			No significant similarity found			No significant similarity found			No significant similarity found
		ERX288549	No significant similarity found			No significant similarity found			No significant similarity found			No significant similarity found
		ERX288578	No significant similarity found			No significant similarity found			No significant similarity found			No significant similarity found
	Illumina bodyMap2 transcriptome	ERX011197	No significant similarity found			No significant similarity found			No significant similarity found			No significant similarity found
		ERX011183	No significant similarity found			No significant similarity found			No significant similarity found			No significant similarity found
Liver	RNA sequencing of total RNA from 20 human tissues	SRX982635	No significant similarity found			No significant similarity found			No significant similarity found			No significant similarity found
	HPA RNA-seq normal tissues	ERX288588	No significant similarity found			No significant similarity found			No significant similarity found			No significant similarity found
		ERX288509	No significant similarity found			No significant similarity found			No significant similarity found			No significant similarity found
		ERX288580	No significant similarity found			No significant similarity found			No significant similarity found			No significant similarity found
		ERX288481	No significant similarity found			No significant similarity found			No significant similarity found			No significant similarity found
		ERX288554	No significant similarity found			No significant similarity found			No significant similarity found			No significant similarity found
	Illumina bodyMap2 transcriptome	ERX011211	No significant similarity found			No significant similarity found			No significant similarity found			No significant similarity found
		ERX011229	No significant similarity found			No significant similarity found			No significant similarity found			No significant similarity found
Placenta	RNA sequencing of total RNA from 20 human tissues	SRX982637	No significant similarity found			No significant similarity found			No significant similarity found			No significant similarity found
	HPA RNA-seq normal tissues	ERX288541	No significant similarity found			No significant similarity found			No significant similarity found			No significant similarity found
		ERX288539	1	1	SRA:ERR315478.11458637.1	No significant similarity found			No significant similarity found			No significant similarity found
			1	1	SRA:ERR315478.4821346.1
			1	1	SRA:ERR315478.1686812.1
			0.96	1	SRA:ERR315478.12477819.2
			0.96	1	SRA:ERR315478.12477819.1
		ERX288612	1	1	SRA:ERR315399.13652310.1	No significant similarity found			No significant similarity found			No significant similarity found
			1	1	SRA:ERR315399.9546331.2
			1	1	SRA:ERR315399.8381157.1
		ERX288611 Placenta RNA	1	1	SRA:ERR315336.14235994.1	No significant similarity found			No significant similarity found			No significant similarity found
			1	1	SRA:ERR315336.8733163.1
			1	1	SRA:ERR315336.6905245.1
		ERX288518	No significant similarity found			No significant similarity found			No significant similarity found			No significant similarity found
		ERX288569	1	1	SRA:ERR315375.16605856.1	No significant similarity found			No significant similarity found			No significant similarity found
			1	1	SRA:ERR315375.11384653.2
			1	1	SRA:ERR315375.2355225.2
			1	1	SRA:ERR315375.2355225.1
		ERX288564	1	1	SRA:ERR315374.6692908.1	No significant similarity found			No significant similarity found			No significant similarity found
			1	0.98	SRA:ERR315374.6692908.2
Skeletal Muscle	RNA sequencing of total RNA from 20 human tissues	SRX982640	No significant similarity found			No significant similarity found			No significant similarity found			No significant similarity found
	Illumina bodyMap2 transcriptome	ERX011228	No significant similarity found			No significant similarity found			No significant similarity found			No significant similarity found
		ERX011212	No significant similarity found			No significant similarity found			No significant similarity found			No significant similarity found
Skin	HPA RNA-seq normal tissues	ERX288474	No significant similarity found			No significant similarity found			No significant similarity found			No significant similarity found
		ERX288593	No significant similarity found			No significant similarity found			No significant similarity found			No significant similarity found
		ERX288589	No significant similarity found			No significant similarity found			No significant similarity found			No significant similarity found
		ERX288485	No significant similarity found			No significant similarity found			No significant similarity found			No significant similarity found
		ERX288629	No significant similarity found			No significant similarity found			No significant similarity found			No significant similarity found
		ERX288625	No significant similarity found			No significant similarity found			No significant similarity found			No significant similarity found
Testis	HPA RNA-seq normal tissues	ERX288512	1	1	SRA:ERR315352.303654.2	No significant similarity found			1	1	SRA:ERR315352.15433174.2	No significant similarity found
			1	0.98	SRA:ERR315352.3434392.2
			1	0.98	SRA:ERR315352.3434392.1
		ERX288563	1	1	SRA:ERR315350.8872020.2	No significant similarity found			No significant similarity found			No significant similarity found
			1	0.98	SRA:ERR315350.6905810.1
		ERX288568	1	1	SRA:ERR315446.19890573.2	No significant similarity found			No significant similarity found			No significant similarity found
			1	1	SRA:ERR315446.9765814.1
		ERX288610	1	1	SRA:ERR315456.13577039.1	No significant similarity found			No significant similarity found			No significant similarity found
			1	1	SRA:ERR315456.8739427.2
		ERX288608	1	1	SRA:ERR315415.39915501.1	No significant similarity found			1	1	SRA:ERR315415.30999273.1	No significant similarity found
			1	0.98	SRA:ERR315415.32174095.2
			1	0.98	SRA:ERR315415.32174095.1
			1	0.98	SRA:ERR315415.14555457.1
			1	0.98	SRA:ERR315415.2140159.1
		ERX288501	1	1	SRA:ERR315351.7839649.1	No significant similarity found			No significant similarity found			No significant similarity found
			1	1	SRA:ERR315351.6354758.2
			1	1	SRA:ERR315351.4043712.2
		ERX288638	1	1	SRA:ERR315492.35356368.2	No significant similarity found			No significant similarity found			No significant similarity found
			1	1	SRA:ERR315492.35356368.1
			1	1	SRA:ERR315492.33270370.1
			1	1	SRA:ERR315492.14170187.1
			1	1	SRA:ERR315492.25058109.2
			1	1	SRA:ERR315492.25058109.1
			1	1	SRA:ERR315492.24852532.1
			1	1	SRA:ERR315492.19286118.1
			1	1	SRA:ERR315492.15021716.2
			1	1	SRA:ERR315492.15021716.1
			1	1	SRA:ERR315492.14170187.2
			1	1	SRA:ERR315391.27646569.2
			1	1	SRA:ERR315391.19470681.2
			1	1	SRA:ERR315391.18663468.2
			1	1	SRA:ERR315391.18663468.1
		ERX288544	1	1	SRA:ERR315391.27646569.2	No significant similarity found			No significant similarity found			No significant similarity found
			1	1	SRA:ERR315391.20651320.2
			1	1	SRA:ERR315391.19470681.2
			1	1	SRA:ERR315391.18663468.2
			1	1	SRA:ERR315391.18663468.1
	Illumina bodyMap2 transcriptome	ERX011203	No significant similarity found			No significant similarity found			No significant similarity found			No significant similarity found
		ERX011202	No significant similarity found			No significant similarity found			No significant similarity found			No significant similarity found
Thymus	RNA sequencing of total RNA from 20 human tissues	SRX982644	No significant similarity found			No significant similarity found			No significant similarity found			No significant similarity found
Thyroid	RNA sequencing of total RNA from 20 human tissues	SRX982645	No significant similarity found			No significant similarity found			No significant similarity found			No significant similarity found
	HPA RNA-seq normal tissues	ERX288602	No significant similarity found			No significant similarity found			No significant similarity found			No significant similarity found
		ERX288515	No significant similarity found			No significant similarity found			No significant similarity found			No significant similarity found
		ERX288582	No significant similarity found			No significant similarity found			No significant similarity found			No significant similarity found
		ERX288634	No significant similarity found			No significant similarity found			No significant similarity found			No significant similarity found
		ERX288556	No significant similarity found			No significant similarity found			No significant similarity found			No significant similarity found
		ERX288627	No significant similarity found			No significant similarity found			No significant similarity found			No significant similarity found
		ERX288621	No significant similarity found			No significant similarity found			No significant similarity found			No significant similarity found
		ERX288570	No significant similarity found			No significant similarity found			No significant similarity found			No significant similarity found
		ERX288613	No significant similarity found			No significant similarity found			No significant similarity found			No significant similarity found
	Illumina bodyMap2 transcriptome	ERX011194	No significant similarity found			No significant similarity found			No significant similarity found			No significant similarity found
		ERX011213	No significant similarity found			No significant similarity found			No significant similarity found			No significant similarity found
White Blood Cells	Illumina bodyMap2 transcriptome	ERX011208	No significant similarity found			No significant similarity found			No significant similarity found			No significant similarity found
		ERX011195	No significant similarity found			No significant similarity found			No significant similarity found			No significant similarity found
T21 blood cells	Illumina HiSeq 2500	SRX8406268	No significant similarity found			No significant similarity found			No significant similarity found			No significant similarity found
		SRX8406267	No significant similarity found			No significant similarity found			No significant similarity found			No significant similarity found
		SRX8406264	No significant similarity found			No significant similarity found			No significant similarity found			No significant similarity found
		SRX8406263	No significant similarity found			No significant similarity found			No significant similarity found			No significant similarity found
Normal control blood cells	Illumina HiSeq 2500	SRX8406270	No significant similarity found			No significant similarity found			No significant similarity found			No significant similarity found
		SRX8406269	No significant similarity found			No significant similarity found			No significant similarity found			No significant similarity found
		SRX8406266	No significant similarity found			No significant similarity found			No significant similarity found			No significant similarity found
		SRX8406265	No significant similarity found			No significant similarity found			No significant similarity found			No significant similarity found
