# Supplementary material for: Structural Characterization of the Highly Restricted Down Syndrome Critical Region on 21q22.13: New KCNJ6 and DSCR4 Transcript Isoforms
Source: Front Genet. 2021 Dec 8;12:770359. doi: 10.3389/fgene.2021.770359 (PMC8692863; doi:10.3389/fgene.2021.770359)
Supplement: Supplementary file 5 [file Table1.XLSX]

## Sheet: Foglio1
Supplementary Table 1. RNA-seq experiments selected for computational analysis.
	Tissue	Bioprojects selected on Gene NCBI	SRA experiment code
	Adrenal gland	RNA sequencing of total RNA from 20 human tissues	SRX982597
		HPA RNA-seq normal tissues	ERX288533
			ERX288529
			ERX288583
			ERX288498
			ERX288631
			ERX288547
		Illumina bodyMap2 transcriptome	ERX011217
			ERX011198
	Brain	RNA sequencing of total RNA from 20 human tissues	SRX982629
		Illumina bodyMap2 transcriptome	ERX011200
			ERX011186
	Cerebellum	RNA sequencing of total RNA from 20 human tissues	SRX982598
	Cerebral cortex	HPA RNA-seq normal tissues	ERX288614
			ERX288639
			ERX288561
	Heart	RNA sequencing of total RNA from 20 human tissues	SRX982633
		HPA RNA-seq normal tissues	ERX288536
			ERX288526
			ERX288601
			ERX288585
			ERX288574
			ERX288573
			ERX288579
			ERX288549
			ERX288578
		Illumina bodyMap2 transcriptome	ERX011197
			ERX011183
	Liver	RNA sequencing of total RNA from 20 human tissues	SRX982635
		HPA RNA-seq normal tissues	ERX288588
			ERX288509
			ERX288580
			ERX288481
			ERX288554
		Illumina bodyMap2 transcriptome	ERX011211
			ERX011229
	Placenta	RNA sequencing of total RNA from 20 human tissues	SRX982637
		HPA RNA-seq normal tissues	ERX288541
			ERX288539
			ERX288612
			ERX288611
			ERX288518
			ERX288569
			ERX288564
	Skeletal	RNA sequencing of total RNA from 20 human tissues	SRX982640
	muscle	Illumina bodyMap2 transcriptome	ERX011228
			ERX011212
	Skin	HPA RNA-seq normal tissues	ERX288474
			ERX288593
			ERX288589
			ERX288485
			ERX288629
			ERX288625
	Testis	HPA RNA-seq normal tissues	ERX288512
			ERX288563
			ERX288568
			ERX288610
			ERX288608
			ERX288501
			ERX288638
			ERX288544
		Illumina bodyMap2 transcriptome	ERX011203
			ERX011202
	Thymus	RNA sequencing of total RNA from 20 human tissues	SRX982644
	Thyroid	RNA sequencing of total RNA from 20 human tissues	SRX982645
		HPA RNA-seq normal tissues	ERX288602
			ERX288515
			ERX288582
			ERX288634
			ERX288556
			ERX288627
			ERX288621
			ERX288570
			ERX288613
		Illumina bodyMap2 transcriptome	ERX011194
			ERX011213
	White blood cells	Illumina bodyMap2 transcriptome	ERX011208
			ERX011195
	T21 blood cells	Illumina HiSeq 2500	SRX8406268
			SRX8406267
			SRX8406264
			SRX8406263
	Normal control blood cells	Illumina HiSeq 2500	SRX8406270
			SRX8406269
			SRX8406266
			SRX8406265
