# Supplementary material for: Structural Characterization of the Highly Restricted Down Syndrome Critical Region on 21q22.13: New KCNJ6 and DSCR4 Transcript Isoforms
Source: Front Genet. 2021 Dec 8;12:770359. doi: 10.3389/fgene.2021.770359 (PMC8692863; doi:10.3389/fgene.2021.770359)
Supplement: Supplementary file 8 [file Table8.XLSX]

## Sheet: Foglio1
Supplementary Table 8. Results of RT-PCR analyses for KCNJ6 and DSCR4 transcripts. The tables report the exon combinations tested for each tissue. "Yes" means that a PCR product of the expected size was obtained; "No" means that a PCR product of the expected size was not obtained; "/" means that the exon combination was not tested for that tissue.
a. Results of RT-PCR analyses for KCNJ6-201 transcript.
KCNJ6-201
Tissue	Expression
	E1-E2	E2-E3	E3-E4	E1-E4	E1-E3
Adrenal Gland	Yes	Yes	Yes	Yes	/
Brain	Yes	No	Yes	Yes	/
Cerebellum	Yes	Yes	Yes	Yes	/
Cerebral cortex	Yes	Yes	Yes	Yes	/
Heart	Yes	Yes	Yes	Yes	/
Liver	Yes	No	No	No	/
Placenta	Yes	Yes	No	Yes	/
Skeletal muscle	Yes	Yes	Yes	Yes	/
Testis	Yes	No	No	No	/
Thymus	Yes	Yes	Yes	Yes	/
Thyroid	Yes	Yes	Yes	Yes	/
T21 blood cells	Yes	Yes	No	No	Yes
Normal control blood cells	Yes	Yes	No	No	No
T21 Skin	Yes	Yes	Yes	Yes	/
Normal control Skin	Yes	Yes	Yes	Yes	/
b. Results of RT-PCR analyses for KCNJ6-202 transcript.
KCNJ6-202
Tissue	Expression
	E1b-E1bis	E1bis-E2	E2-E3	E3-E4	E1b-E4	E1b-E2	E1b-E3
Adrenal Gland	No	No	Yes	Yes	No	/	/
Brain	Yes	No	No	Yes	Yes	/	/
Cerebellum	Yes	No	Yes	Yes	Yes	/	/
Cerebral cortex	No	No	Yes	Yes	No	/	/
Heart	No	No	Yes	Yes	No	/	/
Liver	No	No	No	No	No	/	/
Placenta	Yes	No	Yes	No	Yes	/	/
Skeletal muscle	Yes	No	Yes	Yes	No	Yes	No
Testis	Yes	No	No	No	No	/	/
Thymus	Yes	No	Yes	Yes	No	/	/
Thyroid	Yes	No	Yes	Yes	No	No	Yes
T21 blood cells	No	No	Yes	No	No	/	/
Normal control blood cells	No	No	Yes	No	No	/	/
T21 Skin	No	No	Yes	Yes	No	/	/
Normal control Skin	No	No	Yes	Yes	No	/	/
c. Results of RT-PCR analyses for DSCR4-201 transcript.
DSCR4-201
Tissue	Expression
	E1-E2	E2-E3	E1-E3
Adrenal Gland	No	No	No
Brain	Yes	No	Yes
Cerebellum	Yes	No	No
Cerebral cortex	No	No	No
Heart	No	No	No
Liver	No	No	Yes
Placenta	Yes	No	No
Skeletal muscle	Yes	No	No
Testis	Yes	No	Yes
Thymus	Yes	No	No
Thyroid	Yes	Yes	Yes
T21 blood cells	No	No	No
Normal control blood cells	No	No	No
T21 Skin	No	No	No
Normal control Skin	No	No	No
d. Results of RT-PCR analyses for DSCR4-202 transcript.
DSCR4-202
Tissue	Expression
	E1-E2	E2-E3	E3-E4	E1-E4
Adrenal Gland	No	No	No	No
Brain	Yes	No	No	No
Cerebellum	Yes	No	No	No
Cerebral cortex	No	No	No	No
Heart	No	No	No	No
Liver	No	No	No	No
Placenta	Yes	No	Yes	No
Skeletal muscle	Yes	No	No	No
Testis	Yes	No	Yes	No
Thymus	Yes	No	No	No
Thyroid	Yes	No	No	No
T21 blood cells	No	No	No	No
Normal control blood cells	No	No	No	No
T21 Skin	No	No	No	No
Normal control Skin	No	No	No	No
e. Results of RT-PCR analyses for DSCR4-203 transcript.
DSCR4-203
Tissue	Expression
	E1-E2	E2-E3	E3-E4	E4-E5	E5-E6	E1-E6
Adrenal Gland	No	No	No	No	No	No
Brain	Yes	No	No	No	No	No
Cerebellum	Yes	No	No	No	No	No
Cerebral cortex	No	No	No	No	No	No
Heart	No	No	No	No	No	No
Liver	No	No	No	No	No	No
Placenta	Yes	No	No	No	No	No
Skeletal muscle	Yes	No	No	No	No	No
Testis	Yes	No	No	No	No	No
Thymus	Yes	No	No	No	No	No
Thyroid	Yes	No	No	No	No	No
T21 blood cells	No	No	No	No	No	No
Normal control blood cells	No	No	No	No	No	No
T21 Skin	No	No	No	No	No	No
Normal control Skin	No	No	No	No	No	No
