# Supplementary material for: Structural Characterization of the Highly Restricted Down Syndrome Critical Region on 21q22.13: New KCNJ6 and DSCR4 Transcript Isoforms
Source: Front Genet. 2021 Dec 8;12:770359. doi: 10.3389/fgene.2021.770359 (PMC8692863; doi:10.3389/fgene.2021.770359)
Supplement: Supplementary file 9 [file DataSheet1.XLSX]

## Sheet: Foglio1
Supplementary Data Set 1. A) Commercial RNA samples selected for in vitro experiments. B) RNA samples extracted from fibroblast and blood isolated from subjects with Down syndrome (DS) and normal control (N); f=fibroblast; PB=peripheral blood; F=female; M=male.
A
Tissues	Sample ID
Human Placenta total RNA	Total RNA from normal human placentas pooled from 3 Caucasians, ages: 23-30 years. Total RNA isolated by a modified guanidinium thiocyanate method. 1 µg/µL in RNase-free water, Diatech Cat. 636527, Lot 1508371A.
Human Testis total RNA	Total RNA from normal human testis pooled from 7 Asians and Caucasians, ages: 24-87 years. Total RNA isolated by a modified guanidinium thiocyanate method. 1 µg/µl in RNase-free water, Diatech, Cat 636533, Lot 1402004.
Human Brain total RNA	Total RNA from normal human brain from an 18 year old male Caucasian; cause of death: trauma. Isolated by a modified guanidinium thiocyanate method. 1 µg/µL in RNase-free water, Clontech, Cat 636530, Lot 1401412A.
Human Brain, Cerebellum total RNA	Total RNA from normal human brain (cerebellum) pooled from 3 male Asians, ages: 21-29 years; cause of death: Data Not Available (N/A).Total RNA isolated by a modified guanidinium thiocyanate method. 1 µg/µL in RNase-free water, Diatech, Cat 636535, Lot 1506001.
Human Cerebral Cortex total RNA-1	Total RNA from normal human cerebral cortex, pooled from 5 male Asians, ages: 20-44 years; cause of death: Data Not Available (N/A). Total RNA isolated by a modified guanidinium thiocyanate method. 1 µg/µL in RNase-free water, Clontech, Cat 636561, Lot 1010040.
Human Adrenal Gland total RNA	Total RNA from normal human adrenal glands pooled from 62 male/female Caucasians, ages: 15-61 years; cause of death: sudden death.Isolated by a modified guanidinium thiocyanate method. 1 µg/µL in RNase-free water, Clontech, Cat. 636528, Lot 6010435.
Human Heart total RNA	Total RNA from normal human heart pooled from 3 male Caucasians, ages: 30-39 years; cause of death : trauma. Total RNA isolated by a modified guanidinium thiocyanate method. 1 µg/µl in RNase-free water, Diatech, Cat 636532, Lot 1808022A.
Human Liver total RNA	Total RNA from normal human liver from a 51 year old male Caucasian, cause of death: sudden death. Total RNA isolated by a modified guanidinium thiocyanate method. 1 µg/µl in RNase-free water, Clontech, Cat. 636531, Lot 6010437.
Human Skeletal muscle total RNA	Total RNA from normal human skeletal muscle pooled from 2 male/female Caucasians, ages 43 years and 46 years, cause of death: sudden death. Total RNA isolated by a modified guanidinium thiocyanate method. 1 µg/µl in RNase-free water, Clontech, Cat. 64033-1, Lot 2080801.
Human Thymus total RNA	Total RNA from normal human thymus pooled from 13 male/female Caucasians, ages 17-37 years. Total RNA isolated by a modified guanidinium thiocyanate method. 1 µg/µl in RNase-free water, Clontech, Cat. K4001-1, Panel Lot 0041007, Lot 9080955.
Human Thyroid total RNA	Total RNA from normal human thyroids pooled from 3 male Asians, African American, ages: 21, 29, 76 years; cause of death: N/A. Total RNA isolated by a modified guanidinium thiocyanate method. 1 µg/µl in RNase-free water, Diatech, Cat 636536, Lot 1703003.
B
Fibroblast	Sample ID	Diagnosis	Sex	Age in years
Human DS fibroblast RNA 1	Total RNA from fibroblast of a 21 year Caucasian male with DS. Total RNA isolated by guanidinium thiocyanate method. Concentrated=4.5 µg/µL; internal code DS f 19375.	DS	M	21
Human DS fibroblast RNA 2	Total RNA from fibroblast of a 54 year Caucasian female with DS. Total RNA isolated by guanidinium thiocyanate method. Concentrated=2.8 µg/µL; internal code DS f 19377.	DS	F	54
Human DS fibroblast RNA 3	Total RNA from fibroblast of a 2 year Caucasian male with DS. Total RNA isolated by guanidinium thiocyanate method. Concentrated=4 µg/µL; internal code DS f 19378.	DS	M	2
Human N fibroblast RNA 1	Total RNA from fibroblast of a 47 year Caucasian healthy male. Total RNA isolated by guanidinium thiocyanate method. Concentrated=0.9 µg/µL; internal code N f 19381.	N	M	47
Human N fibroblast RNA 2	Total RNA from fibroblast of a 50 year Caucasian healthy male. Total RNA isolated by guanidinium thiocyanate method. Concentrated=2.4 µg/µL; internal code N f 19382.	N	M	50
Human N fibroblast RNA 3	Total RNA from fibroblast of a 31 year Caucasian healthy female. Total RNA isolated by guanidinium thiocyanate method. Concentrated=4.6 µg/µL; internal code N f 19384.	N	F	31
Blood Cells
Human DS blood RNA 1	Total RNA from blood of a 3 year Caucasian male with DS. Total RNA isolated by guanidinium thiocyanate method. Concentrated=417.26 ng/µL; internal code DS PB 19805.	DS	M	3
Human DS blood RNA 2	Total RNA from blood of a 10 year Caucasian female with DS. Total RNA isolated by guanidinium thiocyanate method. Concentrated=621,71 µg/µL; internal code DS PB 19807.	DS	F	10
Human DS blood RNA 3	Total RNA from blood of a 20 year Caucasian female with DS. Total RNA isolated by guanidinium thiocyanate method. Concentrated=445,1 µg/µL; internal code DS PB 19809.	DS	F	20
Human N blood RNA 1	Total RNA from blood of an 8 year healthy Caucasian male. Total RNA isolated by guanidinium thiocyanate method. Concentrated=317,52 ng/µL; internal code DS PB 19812.	N	M	8
Human N blood RNA 2	Total RNA from blood of a 14 year healthy Caucasian male. Total RNA isolated by guanidinium thiocyanate method. Concentrated= internal code DS PB 19821.	N	M	14
Human N blood RNA 3	Total RNA from blood of a 9 year healthy Caucasian male. Total RNA isolated by guanidinium thiocyanate method. Concentrated=767,1 µg/µL; internal code DS PB 19822.	N	M	9
